# Supplementary material for: Glycosylation of bacterial antigens changes epitope patterns
Source: Front Immunol. 2023 Oct 26;14:1258136. doi: 10.3389/fimmu.2023.1258136 (PMC10637626; doi:10.3389/fimmu.2023.1258136)
Supplement: Supplementary file 2 [file Table_1.xlsx]

## Sheet: Tabelle2
	K12-D0-1-50		K13-D0-1-50		K14-D0-1-50		K15-D0-1-50		K16-D0-1-50		K17-D0-1-50		15465-D1-1-50		15466-D1-1-50		K12-D1-1-50		K13-D1-1-50		K14-D1-1-50		K15-D1-1-50		K16-D1-1-50		K17-D1-1-50		15467-D1-1-50		15468-D1-1-50		16169-D1-1-50		16170-D1-1-50		16171-D1-1-50		16173-D1-1-50		16174-D1-1-50		16175-D1-1-50		PS10-1-50		PS11-1-50		PS12-1-50
	mean	se	mean	se	mean	se	mean	se	mean	se	mean	se	mean	se	mean	se	mean	se	mean	se	mean	se	mean	se	mean	se	mean	se	mean	se	mean	se	mean	se	mean	se	mean	se	mean	se	mean	se	mean	se	mean	se	mean	se	mean
Water	26137.5	8579.33	12454.5	95.4594	9750.34	291.849	19083.5	966.615	16931	4443.46	16640	2418.31	47857.8	149.287	37809.5	4285.77	n.d.	n.d.	26922.2	9053.5	17161.8	4771.81	3381	924.896	20053.5	2082.43	9393.72	3965.49	5419	769.332	9741.5	70.0036	8235	2824.18	7870.5	573.46	9517.5	1232.49	6581.5	484.368	9246.5	129.401	45378.5	6964.29	7297.5	2297.39	5282	2074.65	n.d.
Y-585-N1	4674.5	4338.1	889	n.d.	15167	1271.38	2860.5	1629.88	13934	1178.04	6970.5	673.873	221424	9426.34	24584	4167.69	n.d.	n.d.	30915	41058.9	17947.1	1497.53	4430	n.d.	14528	1473.61	77947	26443.5	261118	2802.74	11571	916.41	166356	3174.68	3281	3572.3	24790.5	215.668	405869	9012.28	9798.54	1815.94	38785.5	1356.94	5333.5	2392.14	n.d.	n.d.	n.d.
Y-585-Ph1	105392	12616.1	114528	12235.3	9514.5	10596	74625.3	9860.61	409564	8955.11	66624.4	8898.09	n.d.	n.d.	n.d.	n.d.	6461875	400685	6.72002e+06	98039.1	1.99494e+06	236843	1.85285e+06	263401	322458	31687.2	8.43383e+06	81124.2	1.66471e+07	961890	1.83362e+06	6722.4	1004710	84005.9	996602	78231.8	502793	63227.3	2.17584e+06	113102	1.9046e+06	51984.1	3.05435e+06	83806.4	120262	3786.57	91181.2	2305.64	41541.3
Y-585-Ph2	n.d.	n.d.	20984.8	4079.82	6813.66	274.791	886	n.d.	17621.5	1539.37	11994	1117.23	13608.2	173.726	580	n.d.	203537	4185.88	612689	9386.3	76819.3	1588.55	122297	478.211	7905.5	976.514	173098	168328	1.81353e+06	405503	79288.5	4797.72	233118	10271.6	24348.5	777.11	38036.7	2686.62	75214	2467.1	122239	4628.64	353799	2347.2	4038	1578.26	3146.32	1465.02	n.d.
Y-797-N1	1.82403e+06	267898	139863	11154.4	231840	46250.3	1.47858e+06	22131.1	28203	1189.32	341182	8661.34	1.46733e+06	338927	57847.6	553.53	10230078	245543	6.38232e+06	11250.6	6.10682e+06	53434.5	6.32993e+06	66162.2	4.97778e+06	100208	7.98653e+06	171691	1.20905e+07	215510	6.04411e+06	33192.3	1107356	33427.4	1.9058e+06	41782.3	1.75124e+06	44263.3	4.17374e+06	124286	471153	42518.5	2.55932e+06	155361	1726	814.587	n.d.	n.d.	n.d.
Y-797-Ph1	171273	12572.1	59462.3	7388.2	144846	7878.69	57861.1	583.239	19371.5	8002.33	44504.4	3594.09	43001.2	2915.4	12855	16229.5	401904	183062	58717.2	26366.8	90084	37018.5	94054.3	12374.2	187257	28799.3	309592	40835.4	1.00887e+06	211068	234695	2592.49	36424.2	4008.02	15557	4113.95	31445.5	11232.4	162461	8248.39	n.d.	n.d.	19378.1	2157.78	5827.5	335.876	8279.5	2185.67	36943.4
Y-797-Ph2	57634.4	8585.52	33393.3	2124.29	102938	403.577	48611.7	1350.18	54235.8	241.294	20355	6313.41	48442.5	529.762	64591.5	5984.24	317376	10019.5	392406	5053.87	114761	1058.5	335551	6888.23	110023	10476.5	471574	4750.8	503938	698021	505111	6385.63	84641.5	11237.7	34618	912.17	123417	13473.5	749640	44433.5	48459	3976.59	52896.2	2689.17	4495.5	1781.2	11548.4	1154.76	n.d.
Y-797-Ph3	1.53245e+06	22166.9	541351	20330.3	1.68638e+06	19105.7	2.24697e+06	51092.1	727899	48876.2	773922	25273.8	2051159	2123.5	1.42086e+06	137426	4469835	248129	7.07476e+06	13516.7	5.0153e+06	115197	8.70247e+06	1257774	6.23423e+06	48821.5	1.21941e+07	675880	2.25774e+07	1.99196e+06	9.81679e+06	354337	3267676	46533.9	1.65756e+06	81470.8	3.55587e+06	16654.2	1.00782e+07	20323.7	1.73925e+06	21499.5	3.87994e+06	141375	85718	6592.21	394309	10605.7	326639
Y-826-N2	40619.5	9539.58	11096	3246.98	29176.9	15846.5	21145	69.2965	11238.5	2351.13	8147.5	1703.42	111074	86096.3	450240	40807.1	585	n.d.	21646	813.17	70062.9	2499.63	122561	4267.18	30678	394.566	74320.4	22333.8	647633	39419.3	385201	10609.6	115088	6695.59	14254	1087.53	18601.3	8364.64	14406.5	1904.24	11465.5	366.988	33401.5	963.787	10822.5	525.38	n.d.	n.d.	n.d.
Y-826-Ph1	n.d.	n.d.	79643.2	2853.76	116761	375.752	130642	9368.15	183787	5724.05	44610	108.894	1.10239e+06	142542	1.37435e+07	29161	49321.5	7956.69	16780.5	6872.37	211912	19195.1	2.81985e+06	58053.5	2.61084e+06	50077.3	169624	6146.33	8.1121e+06	32136.5	2.085e+06	75312.5	57362.4	538.753	28358.2	1899.51	217113	11536.2	12406	3279.56	27781	4627.31	8606	1146.93	4619.5	900.147	n.d.	n.d.	n.d.
Y-1073-N1	25749.5	9299.16	132379	29887.2	126457	8951.97	175931	36458.8	406442	24984.2	30733	n.d.	103192	7491.64	53669	31357.4	422848	57929.7	218854	11544.5	57175.5	40831.9	14243.5	10320.2	396839	132319	52714	11211.9	2408.5	314.663	2161	838.629	16399.5	225.567	15032	3081.57	65789.8	9731.89	12761.5	2843.28	2636	649.124	19957	438.406	29876	3238.55	n.d.	n.d.	n.d.
Y-1073-Ph1	n.d.	n.d.	n.d.	n.d.	n.d.	n.d.	6038.5	709.228	5104	675.994	1504	394.566	n.d.	n.d.	3571	n.d.	669	n.d.	28107.5	2744.28	n.d.	n.d.	n.d.	n.d.	n.d.	n.d.	161.5	157.685	315	n.d.	3459	336.583	8899.5	1243.8	24962	1350.57	24097.5	4817.52	4595.5	539.523	1838.5	120.915	15659	3381.38	1359	n.d.	n.d.	n.d.	n.d.
Y-1179-N1	33283.3	9940.15	14949	2843.98	26142	840.043	612162	4494.7	286058	4999.81	8232	575.585	8861.91	1024.02	18906	615.183	1421.5	785.596	40293.1	2251.59	57409.5	1301.78	347861	93500.3	476795	13387.2	28786	1854.03	10229	912.168	6547.5	1344.21	17649.5	405.172	3.06009e+06	112557	30174	1346.33	7190.5	217.082	3637.5	221.324	49067.5	3533.41	1981	1120.06	n.d.	n.d.	n.d.
Y-1179-Ph1	732142	30674.5	737257	20076.6	891236	27160.3	1.00071e+06	48365.5	1.49037e+06	81630.3	755993	106507	2.71692e+06	75329	1.00981e+07	463619	1175261	12217.7	535070	48263	1.22683e+06	71140.2	1.00869e+06	12060.8	1.12447e+06	40162.8	431593	6003.45	5.59865e+06	117449	1.48415e+06	22105.1	913604	6556.97	974063	81750.7	1001581	14247.1	781939	53142.7	138984	1487.98	424626	14560.2	583420	52557.1	160076	6553.76	554052
Y-1195-N1	n.d.	n.d.	4458.77	1613.28	22	n.d.	2128	n.d.	8009.5	758.726	n.d.	n.d.	n.d.	n.d.	591589	91175	41235.4	11971.8	45658	2001.86	n.d.	n.d.	59489.6	8130.85	132363	64918	13077.4	5321.18	3396.5	1916.97	7788.63	737.698	21135.5	1614.32	583120	84371.6	10134	2291.03	n.d.	n.d.	n.d.	n.d.	9282	2749.23	666	n.d.	n.d.	n.d.	n.d.
Y-1349-N1	38154.2	9694.46	6917.04	3285.17	1.219e+06	73532.3	185556	10810.6	73370.5	11720.6	5347	11.3137	236855	16598.9	12174	2008.18	4495	n.d.	22751	5293.4	71045.5	505.581	2594	n.d.	7192.5	4295.67	3531	1260.06	699	n.d.	4528	n.d.	117945	32778.3	4534.5	809.64	158102	12142	3061.5	2245.06	n.d.	n.d.	n.d.	n.d.	8710.5	980.757	n.d.	n.d.	7799.28
Y-1349-Ph1	477583	210340	113143	5281.47	500576	117063	44263.2	26243.5	1.36517e+06	62760.3	312309	40135.2	95168.9	45911.9	32095	4299.21	340873	39297.5	54011.5	1344.21	55619.5	443.356	140748	7358	300250	51483.9	1.13595e+07	542254	8205	4401.03	1773	n.d.	11765252	54444.4	60673.5	16353.8	270126	6741.62	25937.6	5170.87	69085.7	1560.75	93687.5	25624.8	152735	23071.3	98677.1	6030.25	88655.1
SV1-N-90	13491	526.087	16813.1	776.316	14605.9	5734.81	48694.1	8444.39	49321.6	6605.44	11306	1247.34	118471	7903.51	245781	2804.91	363450	28997.2	254691	20998.7	175902	12194.9	49813.3	17912.6	187064	4095.31	200927	4343.98	36115	2679.93	8437	569.928	160633	27844.9	15144.5	659.73	57046.2	9160.58	6587	810.344	6290	n.d.	33744.8	14510.1	507	24.0416	n.d.	n.d.	1509
SV1-N-113	105586	19094	13830	685.894	10490	929.138	27376.5	1123.59	15450	3122.58	13991.5	453.255	297875	10739.8	23927.4	2996.16	9749	3862.22	51918.7	26256.7	16187	1224.71	8287.5	3727.16	23169	4955.4	7436	514.774	n.d.	n.d.	2334	n.d.	33880.5	3041.27	15057	531.74	31684.5	5845.65	10289	1288.35	11156	1982.73	37294	2497.44	4301	858.428	n.d.	n.d.	49
SV1-N-133	11082	n.d.	12027	2933.08	4102.5	2125.24	7150.55	2245.13	5822	7532.1	13049	1992.63	9596	1207.74	12159.8	3828.22	75163.2	7898.22	157730	12760.6	229512	5735.84	7817.47	1652.47	37048.7	7955.51	16988.3	1534.78	18773	144.25	3180.5	894.49	280724	11077.4	2580	n.d.	74490.3	12859.6	9243.58	2066.99	14024.5	60.1041	24544.1	15438.8	3263.5	958.13	n.d.	n.d.	85
SV1-N-154	n.d.	n.d.	1249	n.d.	n.d.	n.d.	7647.39	323.308	6856	1393	552.5	651.245	6103.5	480.126	n.d.	n.d.	n.d.	n.d.	11418	6064.15	n.d.	n.d.	128946	19116.4	n.d.	n.d.	12039.5	4813.28	n.d.	n.d.	3752.5	2011.72	23147	216.375	218554	23676.9	542893	20525.5	26142.5	2225.26	4425	19.799	n.d.	n.d.	4152.5	1092.48	132863	7244.35	n.d.
SV1-N-192	233112	35224.4	31327	707.107	161753	24505.7	138056	637.831	198573	7299.76	184327	24902.5	1.11406e+06	71384.3	1.51578e+06	158537	438633	2493.2	134020	6915.02	5.89256e+06	103085	161338	988.484	237833	5625.98	1.31814e+06	75650.2	993193	20880.5	172173	15192	719662	30515.8	21004.5	5824.44	17298.5	5138.55	n.d.	n.d.	n.d.	n.d.	n.d.	n.d.	122595	5738.33	n.d.	n.d.	15313.5
SV1-N-217	n.d.	n.d.	3285.5	2635.39	17268	1482.1	8592	5364.11	79579.5	4673.27	10806	2511.64	n.d.	n.d.	42962	1607.96	n.d.	n.d.	73422.4	1958.44	3519	n.d.	5562.5	663.973	60417.5	4251.83	1347.5	396.687	583	n.d.	5757.5	72.832	10641.5	1260.77	10601	729.73	8204.5	1857.57	3126	2658.72	1385.5	433.456	14204	3617.56	7766.5	2246.48	n.d.	n.d.	n.d.
SV1-N-252	6484.2	5719.68	25038.8	3421.15	29159.5	2655.19	63987.7	1283.66	46970.8	4227.23	18116	270.182	75013.1	9046.77	8879.5	3161.47	n.d.	n.d.	226623	13805.9	19651.5	4147.15	107611	2745.47	28407	3101.37	21833	3019.35	n.d.	n.d.	17737	62.2254	18638.5	3713.02	10899	671.75	12608.5	1303.2	17871.5	37.4767	9448	968.736	23881	4013.54	7149	1374.62	14817	3107.03	14466.6
SV1-N-314	30838.6	284.794	74671	10502.3	99718.4	78642.3	25990.5	1651.09	56776.8	13628.5	28304.5	3178.44	27851.1	7621.27	22043.5	6916.21	336428	26412.1	295438	1736.63	79441.4	5951.39	162756	1712.08	83866	5456.96	38317.5	1389.46	2160	2305.17	20910.5	1619.98	52298	388.909	57809.7	1583.97	134455	3427.65	61601.3	11842.7	43457.3	561.211	37608	4792.77	8330	968.736	62900.5	10807.6	58436.5
SV1-N-364	n.d.	n.d.	7718	633.568	10331	2217.49	8074.87	2167.8	11214	1419.87	9653.5	2540.63	31401	4241.23	n.d.	n.d.	687875	16677	393073	5198.69	967527	95361.1	8129	2627.61	9557.5	3926.56	123909	11437.6	5982.5	1003.38	4843	3379.97	13813	603.869	13988.5	4509.22	19955.2	6904.53	6656	2983.99	8831.5	960.958	16129	980.05	1997	202.233	n.d.	n.d.	n.d.
SV1-N-364_1	21401.5	2262.03	12839	1960.1	9826.5	153.442	14513.5	2041.42	23617.5	3905.35	18693.5	6415.58	19458.5	2419.01	57918.5	4632.26	51893	2597.91	62625.5	415.07	7712	1200.67	28905.5	4034.04	43841	859.842	24838.5	1310.27	3904.5	1799.59	15271	760.847	40456.5	2885.7	24965	2115.66	43937	613.769	8890.31	1553.78	12708	5238.25	38564	4139.4	3953	n.d.	7341	2235.87	6563.5
SV1-N-393	n.d.	n.d.	11916.2	7251.78	12013.5	2081.02	9390.5	3539.07	11204.9	2587.83	16928.5	3302.9	n.d.	n.d.	1261.5	1033.08	29468.4	18459.3	52271	14153.5	21939.4	6191.18	51061.5	17689.5	18710.5	1281.98	371917	33845.3	n.d.	n.d.	4460	n.d.	17739.5	464.569	3922	147.08	23203.5	1397.95	9586.5	1399.36	11338	161.22	24152.8	4811.42	3030.5	27.5772	n.d.	n.d.	5132.5
SV1-N-507	15532.8	3850.68	15340.5	1851.91	n.d.	n.d.	18840.5	388.202	13692.5	1455.93	16267.5	2486.89	226379	66916.7	8329.5	5517.55	804800	47882.8	75484.5	1320.17	434543	24915.4	25806.3	13989	256587	4719.19	287207	24931.9	15486	258.801	7517	1384.52	939050	28564.9	12536	2449.42	437563	6369.78	13036.5	5960.2	12005	1548.56	463112	95585.2	532617	52359.5	n.d.	n.d.	12493
SV1-N-583	536272	32163.3	27681.5	2530.74	154495	4315.85	8647.37	1940.44	3.19938e+06	94364.8	344834	34968.9	19143.5	11041.5	7628.5	2905.5	602040	7954.93	2.35525e+06	89548.6	1.70165e+06	113529	455104	38666	3.20346e+06	54639.7	3.32482e+06	90274.6	6.94248e+06	560744	97250.2	11100.4	359666	9223.21	81536.6	17101	147335	17541.9	1.79442e+06	69083.2	226428	15775.9	160353	3905.9	122812	556.859	3681.5	4338.1	16365.8
SV1-N-702	261550	12527.1	115389	6537.49	1.95738e+06	139923	467377	131380	763691	44832	142112	16350.4	77012.5	3332.59	142575	8527.71	199312	337.29	235927	5616.29	208354	10747.3	146292	4396.08	923808	22940.7	291870	10038.7	67410	4771.56	112186	1905.65	156194	4260.32	97914.5	10242.4	78781	4188.9	11600.5	781.353	17307.5	1139.15	4.64085e+06	101554	117834	2283.95	101556	10113.4	27995.9
SV1-N-702	n.d.	n.d.	8159	3213.09	1339.44	1485.54	8808.64	6682.67	5826	n.d.	n.d.	n.d.	n.d.	n.d.	13177.5	990.657	n.d.	n.d.	11501.8	2395.84	3049	2808.63	5726.5	4472.45	7107.5	2625.49	n.d.	n.d.	2655	n.d.	8896	2660.14	5880	3454.92	6477	2158.09	12006	7929.5	13382.5	280.721	4420	656.195	34958.5	11093.9	18823.5	1371.08	23333.1	3638.57	2154.1
SV1-N-764	30775.6	921.51	14531	633.568	33029	10008.4	24548	123.037	29598	3494.52	21756	3371.49	22336.5	2004.65	28716.5	2564.68	47697.5	5571.29	60328	6488.41	25783	1323.7	13309.5	860.549	23856.5	1303.2	17265	875.398	8491.5	968.029	12654.5	656.902	8422.5	1877.37	n.d.	n.d.	5264.5	521.138	1996	n.d.	4503	158.392	n.d.	n.d.	3368	340.825	n.d.	n.d.	n.d.
SV1-N-776	15196.5	3954.85	48401.8	711.417	13655	4901.66	19954	5700.69	110808	27042.3	9304.5	1885.85	14469.5	586.192	49337.5	1052.88	31603.5	2277.59	28912.5	1983.43	16222.5	1677.96	10815.5	685.187	53232.5	190.212	8437.5	1941.01	10677	4065.86	11662	2346.18	2300	n.d.	489	n.d.	33006	5267.95	n.d.	n.d.	7824.5	4432.85	n.d.	n.d.	1129.5	765.797	n.d.	n.d.	n.d.
SV1-N-841	15026	4937.02	26010	1397.24	10465	2018.03	28279.8	4528.08	53363.2	6590.42	15778.5	3000.26	11413.5	1257.94	123563	7875.76	490037	145866	62430	4036.17	5702.82	3836.69	179197	31476.1	709700	8003.55	44090	4757.41	4982.5	723.37	20710	3115.95	38286.5	1417.75	1.30375e+06	132685	78206.7	5296.82	40667.8	185.969	27190.5	1955.15	21947	14022	5764	576.999	31856.6	5237.84	52587.7
SV1-N-845	n.d.	n.d.	12181	322.441	2960	3300.77	1947	1141.27	3652.5	357.089	9559	1053.59	n.d.	n.d.	99212.1	4253.82	40383.8	10758.1	48835	8056.77	463034	1787.81	160924	2410.09	71925	7551.92	8217.47	439.155	3079	997.021	104093	7545.88	21329.5	393.858	3977	n.d.	17382.5	1574.73	1569.5	1344.21	10041.5	53.033	36469.2	39.7631	3421.5	603.162	n.d.	n.d.	5274
SV1-N-975	63428.5	9491.45	57513.5	4192.44	194329	5340.4	248244	47740.6	315473	19550.8	367861	15189.3	2.25094e+06	70445.4	2.31467e+06	29858.5	1682927	37674.8	442986	16043.4	1.08529e+06	8175.77	429014	1538.17	1.01097e+06	30781.3	7.92867e+06	176534	4.35635e+06	42875.9	882589	5377.2	8383667	362151	56086.5	289.21	1.33221e+06	8572.42	15288	1777.67	8972	336.583	650613	46765.9	639454	22006.9	154454	1751.98	609821
SV1-N-1010	3693	2040.71	4198	1602.3	3627.5	1379.57	2775.5	2288.9	5343	199.404	3638.86	873.37	1.897e+06	23106.6	100367	23273.9	12425.8	2320.11	30055	998.43	13518	1484.92	11618.5	0.707107	3389.47	4265.89	648	n.d.	5579	4057.38	8788	2111.42	10706.5	2940.86	n.d.	n.d.	100579	37165.9	2213	760.847	7562.5	413.657	17102.5	567.807	2023.5	2180.01	257	n.d.	1906
SV1-N-1101	8608	4326.08	13487.5	276.479	5266.5	816.708	6034	1950.2	13426	2114.25	4838	6716.1	n.d.	n.d.	42106	2971.26	13948	520.431	13365.5	1252.29	18781	557.2	n.d.	n.d.	6850.5	5449.67	9763	530.33	28078.5	4690.24	14108.5	253.851	72417	9384.72	8320	2333.45	18763.1	1569.58	3771	1371.79	5542.5	1051.47	1.43584e+06	164577	17699.5	2935.2	n.d.	n.d.	28287.8
SV1-N-1119	30434	598.212	19970	8374.97	3878.58	2061.33	12006.5	3034.2	43527.5	1953.74	10099.5	3000.25	58003	9787.77	17248	858.428	689635	281489	5195.72	3046.47	21852	11356.1	559828	88675.7	51463	2525.79	16883	4136.57	38651.5	3850.2	87295	23139.4	694135	38042.6	3758.5	3290.17	2.70787e+06	149291	27924.5	1263.6	126705	2551.65	310860	151102	786182	220744	7180	2370.22	56137.5
SV1-N-1165	33945.5	8647.21	37746	2139.71	53871.4	33703.5	44108.5	999.142	44210	1458.05	26975	1589.58	42173	2111.42	15601	1269.96	108411	22178.3	276614	4024.96	45750.5	2358.2	178106	24932.3	63043	6351.23	32218.5	1209.86	22473.5	1873.13	38032	8128.9	28406.5	2844.69	35991	103.24	89661.7	175.744	21626.2	13733.2	38336	10494.9	63043.5	3085.11	10901	2332.04	14511.7	13655.2	63385.7
SV1-N-1180	484168	28128.6	248495	40496.6	158989	50936.9	1.45759e+06	110954	4.69864e+06	475958	189283	10547.4	2.02728e+06	133435	221886	46662.3	394469	12161.5	77636.5	7855.25	608599	54880.1	48000	8691.49	2.86709e+06	17020.4	62507.5	383.959	59052	3873.53	131592	26759.9	117920	6672.53	11909.5	174.66	363722	17797.8	12884.5	5544.48	15666.5	3263.3	156917	17600.4	354535	18136.7	143097	8433.95	11504.5
SV1-N-1192	4619.5	3711.6	14819.9	4793.99	3366.5	3913.84	3690.99	1106.37	7268	671.751	9743.5	3160.06	10371	3050.46	4.52861e+06	65271.1	2591988	369424	79214.5	5509.07	21823.5	1482.8	788191	115143	2.79633e+06	444449	248907	109931	8230	292.742	5133	n.d.	42212.5	7747.77	3.08729e+06	393637	28717.5	3404.72	10140.5	690.843	14988	470.933	32078.3	1602.73	3086.5	368.403	n.d.	n.d.	17562
SV1-N-1199	6270.27	462.071	23820	432.749	18376.9	403.211	12245.6	2012.81	8562.57	2847.61	12965	2059.09	8047.5	10535.2	134838	16166.6	62552	12469.1	192234	17253.1	125260	1878.08	41657	2132.6	15155	207.889	12489	1496.24	3256.5	221.324	9274.5	2585.89	138184	20.5525	32682.5	5219.16	42415.5	393.858	20392.5	2262.03	15752.4	3460.53	37972.5	1798.17	26764	789.131	15686	2637.51	72687.7
SV1-N-1218	7982	470.933	7914.15	851.145	125	169.706	3242.5	671.044	943	227.688	n.d.	n.d.	186366	16863.5	8915.19	252.783	8802.5	347.153	25387.5	4287.23	13987.1	1140.23	24321	4596.19	n.d.	n.d.	59655	13781.5	935.5	328.805	5159.5	2955	16766	25.4558	113322	2163.04	61520.8	20627.4	3922.84	2782.94	16785.5	208.596	38959.5	6377.4	4567.5	120.915	41059.9	9486.44	16174
SV1-N-1318	3270.73	1274.59	16218	1933.23	13298.5	4070.81	30361.9	6739.19	19178	3966.87	14240.5	2250.72	23231	2209	15242.5	4568.62	137640	4229.77	86029.9	6204.37	31424.3	803.655	121121	17735.4	17022	1213.4	15682.5	1850.5	54629.5	17736.4	11861.5	1519.57	97076.8	4166.56	52801.1	2348.81	96736.7	16843.9	23462	1919.09	45096.4	2912	115242	1091.96	8752	680.237	145983	4551.83	99661.6
SV1-N-1467	11045	5669.58	15101	3153.7	4205	n.d.	5227.5	2949.34	19920.9	2322.14	23825.1	2178.44	67990.3	13399.3	12799.1	2579.3	84439.9	208.421	23521.5	13138	674271	34380	14350.5	3335.42	26790.8	3133.59	16856.2	2156.95	13995.5	8350.22	4103.2	445.199	16991.5	4596.9	1821	n.d.	197198	26104.1	n.d.	n.d.	11565.5	1231.07	21433	1264.31	2147.5	2040	14096	11.3137	17879.5
SV1-N-1477	86060.5	4534.68	29716.5	4264.56	14669.5	5811.71	7084.5	1260.77	64265.5	5821.61	13066.2	6578.8	213836	159118	51611.5	24093.2	4773592	271254	8248.41	2092.16	378955	87304.8	1.66743e+06	195508	3.25692e+06	326352	36882.9	15065.7	4277	257.387	11794.5	86.9741	917309	156076	9285	199.4	2.89874e+06	53729.5	31505.5	1103.79	66720.5	2764.08	1.028e+06	6106.72	1.50973e+06	202786	10972.5	3821.91	261586
SV1-N-1490	228846	69543.2	197280	14744.6	204546	9908.69	801572	20643.9	693672	47859.8	976965	45152.2	3.10942e+06	67594.2	6.47202e+06	1.25788e+06	123434	3809.18	120104	6817.92	65171.5	4842.97	89816.5	5345.02	264383	7830.5	81105.5	2041.42	63342	10961.6	51278.5	4499.32	377341	248780	243021	28506.3	396422	25940.9	396939	113661	496599	75024.8	352673	4846.51	1.1781e+06	20524.5	789232	127383	51860
YMi-02	2.6966e+06	456838	3.67022e+06	341219	969545	35137.2	1.49888e+06	32391.7	734343	20715.2	571819	99531.5	1.34108e+06	245199	3.19656e+06	790911	2984117	530150	1.21265e+06	198962	581375	37367.2	1.00397e+06	81295	1.01773e+06	105675	990029	89864.9	1.71747e+06	90006.9	587470	15021.7	63283.5	4252.57	200486	8839.69	446742	3968.07	250131	16363.6	73687.9	10313.6	3.93045e+06	3708.23	270176	20601.1	1.26593e+06	65359.2	326457
YMi-03	171760	9277.95	285178	74068.1	42878.5	21813.5	157615	1691.4	181356	16857.4	78431	16588.7	155449	7208.25	3.52075e+06	601054	5217555	347525	311120	15332.6	403642	52492.4	994560	42244.1	1.41017e+06	149112	550692	131571	19296	16875.8	38315.5	6296.79	1067447	82356	2.84679e+06	76992.6	439524	56676	8952	596.798	22015.5	5584.02	2.06785e+06	56329.7	678831	36106.7	56864.5	17532.7	236146
YMi-04	77151.9	47179.4	66382.8	2420.85	29126	2365.98	167201	21239.8	59454.2	3682.67	39001.2	131.806	28234	4500.03	94191.2	55412	1095303	68957.1	633513	21863.8	185408	11084.6	836497	111178	50174	2974.3	1.14889e+06	112192	12912	366.281	18576.5	14.9163	32944.4	1201.5	771057	122391	181519	2724.51	378851	13666.1	1.21235e+06	8962.67	901653	111683	497225	158316	106576	9758.24	106670
YMi-05	38787.7	8716.51	54076.3	1318.29	136658	13728.7	67071.9	3714.48	92121.9	6917.75	36569	2211.06	49864	5560.69	20177	311.127	867337	15884.7	41701.7	3017.85	110954	1374.47	527223	7432.74	57492.1	222.455	27430.5	1883.03	6728	695.793	7208.5	1472.9	98650.9	12153.3	39166.5	1349.87	237847	2931.05	8774.5	334.462	15473	1118.64	1.00479e+06	51124.8	281606	7466.33	308668	9102.9	146319
YMi-06	n.d.	n.d.	11068.5	263.741	5925.12	4160.53	4405	n.d.	12258.5	406.586	7157	3995.15	12097	3659.98	21592.2	3043.81	89348.3	11237.5	427971	41962.5	25032.5	7187.74	37824.2	5858.76	4686.5	2588.72	411928	6145.69	1.06866e+06	174450	19453.5	1929.69	315014	14369	3536.5	71.42	59026.3	15077.2	41355.9	34527.9	51612.1	4014.87	4316.85	2646.21	2054.5	651.245	17776.5	1690.69	9766
YMi-07	4.98592e+06	177498	1.91685e+06	4072.06	1.26884e+06	6884.64	922180	16853	555390	37340.4	2.64928e+06	40833.1	1.90674e+06	12745.3	926042	16817.3	4847004	422.442	1934601	282651	2.31849e+06	19332.7	6.3942e+06	80780.5	947776	8864.32	3.18691e+06	19640.7	21177699	363737	3.10609e+06	45367.4	3602049	51585.7	691669	753.46	2.37277e+06	36217.2	2.61449e+06	50070.2	3.75626e+06	53388.2	1.58716e+06	3809.38	1.87049e+06	36218	1.48089e+06	28404.8	1410230
YMi-08	1.02864e+06	154469	206995	5504.71	141397	19214.4	174827	23732.1	405503	17407	311620	98315.8	3.02175e+06	68961.7	1.03026e+06	75308.2	3271685	28938.7	131449	7173.03	1.3052e+06	8790.65	1.41539e+06	91997.4	3.31544e+06	125414	246266	22631.2	2.97089e+06	1.07328e+06	601160	63328.8	757560	256878	43710.9	4063.89	2.52039e+06	138361	72318.8	3961.52	998829	47952.4	815021	145209	1.05089e+06	184320	484495	91781.9	282236
IFA-50-Na1	5.75247e+06	135089	623878	113880	3.59208e+06	302065	1.6997e+06	85757.1	1.05958e+07	413186	1.84724e+06	8648.62	1.36604e+06	107182	807899	73677.7	2521458	145806	596050	39609	1.40354e+06	188949	3.30745e+06	452365	9.14303e+06	854308	378709	139998	492957	29888.7	496006	50522.4	93702	6021.72	50915.4	5796.28	1.01633e+06	79985.8	28386.5	1812.32	28734	369.11	861622	19766.6	573890	58749.1	39514.2	5252.82	199479
IFA-105-Na1	100996	23339.5	138291	6172.89	122704	28476.5	632159	85793.6	83358	53686.4	61033.5	10004.9	712140	139541	835966	53224.3	1087945	188878	244331	20620.1	703592	219647	108286	988.195	622775	38160	1.6545e+06	111664	806896	15594.6	282658	18767.7	720007	57821.2	26561	524.67	136539	784.481	16992	1124.3	13571.5	1921.21	33360	5663.93	355523	33629.1	62000.6	4763.15	305803
IFA-50-Ph1	1.66855e+06	35286.9	6.22064e+06	107803	249022	20431.7	849647	106788	2.05842e+06	160790	1.19586e+06	22971.6	49350.5	4579.93	69308	28493.6	85984.1	37199.6	1.50497e+06	494227	74178.5	14947.5	22984.4	6643.37	64266.7	11888.9	117271	5007.58	167540	16572	29097.5	20464.4	142131	10214.2	7052	1829.99	100639	5880.11	n.d.	n.d.	n.d.	n.d.	n.d.	n.d.	514412	125573	460331	55921.8	153695
IFA-105-Ph1	858	n.d.	n.d.	n.d.	n.d.	n.d.	n.d.	n.d.	21192	3452.14	12834.5	1488.46	28164.5	2088.09	n.d.	n.d.	n.d.	n.d.	n.d.	n.d.	n.d.	n.d.	n.d.	n.d.	n.d.	n.d.	n.d.	n.d.	n.d.	n.d.	n.d.	n.d.	53135.5	7385.73	7297	3348.86	18526	1090.36	n.d.	n.d.	n.d.	n.d.	n.d.	n.d.	16877.9	1455.01	5146.64	2290.51	13477
IFA-105-Ph2	2.59671e+06	41593.9	1.33955e+06	44231.1	1.74601e+06	68158.8	1.62209e+06	17404.4	4.47785e+06	131174	1.36601e+06	24748.1	5.26042e+06	4069.47	4.23403e+06	58285.4	3343343	32246.9	1.67242e+06	34802.6	1.9639e+06	69079.1	1.74364e+06	13142.8	2.19346e+06	6519.07	506744	60633.8	5.24962e+06	71992.7	2.00196e+06	33426	3398856	36123.4	909480	86105.2	1.29945e+06	18499	13798	1708.37	16998.5	3210.97	62475.5	5530.28	1.3085e+06	52809.4	414127	4260	625809
Empty	44638.6	10408.7	3452.28	2502.31	2457.17	1552.29	3452.47	2451.15	2764.06	2061.55	3956.44	2953.84	6116.11	3378.91	5590.89	3610.01	4880.09	2770.16	8230.74	5872.99	4476.33	3883.01	4967.7	4496.52	6000.67	3431.1	4099.94	3312.65	2485.52	1821.5	3400.82	2250.35	4305.09	2825.68	4248.32	2982.7	4609.18	3868.17	3311.5	1900.12	3525.79	2522.45	8044.33	4752.18	1886.63	1589.42	4259.54	2582.58	2222.11
[truncated: 291 more columns]
